# Supplementary material for: TCP1 expression alters the ferroptosis sensitivity of diffuse large B-cell lymphoma subtypes by stabilising ACSL4 and influences patient prognosis
Source: Cell Death Dis. 2024 Aug 22;15(8):611. doi: 10.1038/s41419-024-07001-0 (PMC11341815; doi:10.1038/s41419-024-07001-0)
Supplement: Supplementary file 1 — supplementary Table 1 [file 41419_2024_7001_MOESM1_ESM.xls]

## Sheet: Sheet1
Table S1 Primers used for the qPCR
Gene name	Primers
TCP1-F(mus)	GTGGTCATTACAGACCCTGAAAA
TCP1-R(mus)	AACTCTTCTAACTGCCATAGCAC
ACSL4-F(mus)	ATCGTAATTGGTGGACAGAACATC
ACSL4-R(mus)	ACTCTCCTGCTTGTAACTTCACTA
β-actin-F(mus)	GAGAAAATCTGGCACCACACC
β-actin-R(mus)	GGATAGCACAGCCTGGATAGCAA
