# Supplementary material for: TCP1 expression alters the ferroptosis sensitivity of diffuse large B-cell lymphoma subtypes by stabilising ACSL4 and influences patient prognosis
Source: Cell Death Dis. 2024 Aug 22;15(8):611. doi: 10.1038/s41419-024-07001-0 (PMC11341815; doi:10.1038/s41419-024-07001-0)
Supplement: Supplementary file 2 — supplementary Table 2 [file 41419_2024_7001_MOESM2_ESM.xls]

## Sheet: Sheet1
Table S2：Clinical characteristics of the patients
Variable	Case(n=67)
	n	%
Sex
Male	40	59.7
Female	27	40.3
Age
＞60	34	50.75
≤60	33	49.25
B-symptoms
No	49	73.13
Yes	18	26.87
Bone marrow involvement
No	63	94.03
Yes	4	5.97
LDH
Normal	36	53.73
＞245IU/l	31	46.27
extranodal involvement
No	51	76.12
Yes	16	23.88
Ann Arbor Stage
Ⅰ-Ⅱ	23	34.33
Ⅲ-Ⅳ	44	65.67
COO
GCB	21	31.34
non-GCB	46	68.66
IPI
Low risk group	19	28.36
Low and medium risk group	20	29.85
High and medium risk group	15	22.39
High risk group	13	19.4
TCP1 expression
Low	26	38.8
High	41	61.2
IPI：international prognostic index
LDH:lactate dehydrogenase
